# Supplementary material for: Streptozocin-Based Chemotherapy in Patients with Advanced Neuroendocrine Neoplasms – Predictive and Prognostic Markers for Treatment Stratification
Source: PLoS One. 2015 Dec 2;10(12):e0143822. doi: 10.1371/journal.pone.0143822 (PMC4668106; doi:10.1371/journal.pone.0143822)
Supplement: S1 Table — (XLS) [file pone.0143822.s001.xls]

## Sheet: data
number	sex	functionality	primary tumor localization	age initial diagnosis	tumor morphology	Ki-67 in %	SMS-status	prior therapy	site of metastases	primary tumor resection	performance status	age before start of chemotherapy in years	latency between initial diagnosis and start chemotherapy in months	concomitant therapy	best biochemical response	best radiological response to RECIST	progression-free survival in months	side effects hemoglobin	side effects leucocytes	side effects thrombocytes	side effects liver enzyme GOT	side effect liver enzyme GPT	side effects kidney	side effects vomiting and nausea	side effect diarrhoea	side effect hair loss	side effect infection	side effect heart failure	other side effects	Follow-up in months	cumulative overall survival in months	overall survival from chemotherapy to death in months	death
1	female	FNA	Pancreas	59	NET	3	positive	4 IFN, TACE, SSA, SIRT	liver, lymph node, spleen, bones	no	1	63	47	no	PR	SD	14	0	1	0	0	0	1	0	0	0	0	0	0	73	72	26	yes
2	male	FA	Bronchus	38	NET	10	negative	1 IFN	lymph node, liver, bones, lung	no	0	38	2	SSA	SD	PD	5	0	0	0	0	1	1	3	2	2	0	0	0	22	22	20	yes
3	female	FNA	Pancreas	59	NET	20	positive		lymph node, liver, bones	no	0	60	3	no	CR	PR	22	0	2	0	3	3	1	1	0	2	0	0	1	30	30	27	yes
4	male	FA	Bronchus	38	NET	5	positive	1 IFN	lung, liver, lymph node	yes	2	45	87	no	SD		2	0	0	0	1	1	0	2	0	0	0	0	0	84	86	2	yes
5	female	Glukagonoma	Pancreas	49	NET	10	positive	1 SSA	liver, lymph node	yes + liver metastases	1	51	15	SSA	PD	PD	8	2	1	0	2	1	1	2	0	0	2	0	1	24	25	8	yes
6	male	FNA	Pancreas	67	NET	8	positive		liver, bones	no	0	54	1	no	CR	PR	20	0	0	0	2	2	0	0	0	0	0	0	0	23	23	19	no
7	male	Insulinoma	Pancreas	45	NET	20	positive	1 SSA	lymph node, liver, lung	no	1	45	2	SSA		PD	3	2	2	1	1	1	0	0	0	0	0	0	0	6	6	4	yes
8	male	FNA	Bronchus	64	NET	60	negative	4 RFA, SSA, IFN, radiotherapy	liver, lymph node, bones, lung	no	1	64	5	no	PD	PD	2	0	3	2	2	2	2	0	0	0	0	0	0	7	8	2	yes
9	female	FNA	Pancreas	55	NET	20	positive	1 DTIC	lymph node, liver	yes + liver metastases	0	60	56	no	SD	PR	12	0	1	0	1	1	1	2	1	0	0	0	0	106	106	50	yes
10	male	FNA	Pancreas	45	NET	1	positive	3 SSA, IFN, PEI	liver, lymph node, bones	yes + liver metastases	0	53	93		SD	SD	14	0	2	0	1	1	0	0	0	2	0	0	1	147	147	54	no
11	female	ACTHoma	Pancreas	28	NET	10	positive	1 SSA	liver, bones, peritoneal	no	0	28	2	no	SD	SD	5	0	2	0	1	0	0	1	0	2	0	1	0	30	30	28	yes
12	male	FNA	Bronchus	63	NET	9	positive	1 DTIC	liver, lung, bones, lymph node, spleen	no	1	63	8	no				0	0	0	2	2	0	0	0	0	0	0	0	10	10	4	no
13	male	VIPoma	Pancreas	60	NET	10	positive	1 TACE	liver, lymph node	no	0	61	8			SD	47	0	3	0	0	0	1	0	0	0	0	0	3	124	124	69	yes
14	female	FNA	Pancreas	70	NET	3	positive	3 DTIC, SSA, radiotherapy	lymph node, liver, bones	no	0	74	43	no	PD	SD	11	2	2	1	1	1	1	1	0	0	0	0	1	54	55	12	yes
15	female	FNA	Pancreas	61								62	8				3													15	15	7	yes
16	female	FNA	Pancreas	52	NET	4	negative	3 Cisplatin/Carboplatin + Etoposid adjuvant, Lebermetastasenresektion, RFA	liver	yes + liver metastases	0	55	31	no	SD	SD	40	0	1	0	2	2	1	3	0	0	0	0	0	72	73	42	no
17	female	FNA	Pancreas	57	NET	8	positive	1 SSA	lymph node, liver, bones, peritoneal	no	1	58	9	SSA	PR	SD	9	1	0	0	2	2	0	1	0	1	0	0	0	16	16	7	yes
18	female	FNA	Pancreas	59	NET	20	negative	3 SSA, SIRT, DTIC	liver, peritoneal, lung, renal	yes	0	66	94	no	SD	PD	3	0	1	1	1	1	0	0	2	0	0	0	2	100	103	21	yes
19	male	FNA	Pancreas	44	NET	5	positive		lymph node, liver, peritoneal	yes + liver metastases	0	59	181	no		PR	19	0	0	0	0	0	1	3	0	0	0	0	0	327	327	145	no
20	female	FNA	Pancreas	71	NET	20	positive		liver, lymph node, spleen	yes	0	72	5	no	PD	SD	7	1	0	0	1	1	1	0	0	0	0	0	2	17	18	12	yes
21	female
22	female	VIPoma	Pancreas	70	NET	1	positive	1 SSA	liver	no	0	74	46	SSA	SD	PR	7	1	2	0	0	0	1	1	1	0	0	0	0	52	49	7
23	male	Insulinoma	Pancreas	42	NET	6	positive	1 TACE	liver, lymph node	no	0	43	5	no		SD	3	0	0	0	1	1	0	0	0	0	0	0	0	117	117	112	no
24	female	FNA	Pancreas	65	NET	1	negative	2 SSA, TACE	liver, lymph node, bones, lung, brain	no	1	65	9	no	SD	SD	15	2	1	1	0	0	0	1	0	2	0	0	0	35	35	26	yes
25	male	Gastrinoma	Pancreas	51	NET	1	positive	2 SSA, DTIC	liver	no	1	52	5	no	PR	SD	20	0	1	0	0	0	0	0	0	2	0	3	1	98	102	97	yes
26	female	Insulinoma	Pancreas	47	NET	10	positive	1 TACE	liver	no	1	47	4	no	SD	SD	8	1	0	1	0	0	0	0	0	0	0	0	0	19	22	15	yes
27	male	FNA	Pancreas	43	NEC	40	negative	1 Cis+Eto	lymph node, liver, peritoneal, spleen	no	1	44	5	no		PD	3	2	1	2	1	2	0	1	0	1	1	0	0	5	10	5	yes
28	male	FNA	Pancreas	40	NET	4	positive	1 SSA	lymph node, liver	no	1	41	3	no	PD	PD	3	0	0	0	1	2	1	2	2	0	0	0	0	6	7	4	yes
29	male	FNA	Pancreas	51	NET	20	positive	1 Cis+Eto	liver, bones	no	0	51	3	no	PD	SD	5	1	1	0	1	1	1	0	0	0	0	0	0	23	23	20	yes
30	female	FNA	Pancreas	57	NET	2	positive	1 SSA	lymph node, liver	yes + liver metastases	0	61	48	SSA	PR	PR	11	0	0	0	0	0	0	4	2	0	0	0	0	158	158	122
31	male	FNA	Pancreas	70	NET	2	positive	3 RFA, SSA, TACE	liver, lymph node	yes + liver metastases	0	73	39	no	SD	SD	14	0	1	0	1	1	1	0	0	0	0	0	2	71	73	34	yes
32	male	FNA	Pancreas	63	NET	10	positive	1 SSA	lymph node, liver	no	1	63	5	no	PR	PR	11	0	1	0	1	1	1	0	0	0	0	0	0	33	33	28	yes
33	female	FNA	Bronchus	65	NET	10	positive	1 SSA	liver, lymph node, lung	no	1	66	11	SSA	PR	PR	11	1	3	0	1	1	0	0	2	2	0	0	3	22	37	26	yes
34	male	FNA	Pancreas	64	NET	5	negative	1 SSA	lymph node, liver	no	1	65	5	no	SD	SD	2	1	0	0	1	1	0	0	0	0	0	0	0	7	65	7	yes
35	male	FNA	Pancreas	47	NET		positive		liver, lymph node, adrenal gland	no	1	48	5	no	PD	SD	16	0	1	0	0	0	0	0	0	2	0	0	1	23	29	24
36	male	Gastrinoma	Pancreas	39			positive		lymph node, liver	no	1	40	14				1													14	14	1	yes
37	female	FNA	Pancreas	64	NET	8	positive		liver, Cere	no	0	64	2	SSA	CR	CR	43	0	2	0	1	1	0	1	0	2	0	0	0	55	58	56	yes
38	male	FNA	Pancreas	56	NET	30	positive	2 Carbo-Eto, PRRT	liver, bones	no	0	59	25	no			2	0	1	0	1	1	0	0	0	0	0	0	0	27	27	2	no
39	male	FNA	Pancreas	68	NET	2	positive		lymph node, bones, peritoneal	no	1	68	3	no		SD	3	0	2	0	0	0	0	0	0	0	0	0	0	6	6	3	yes
40	female	FNA	Pancreas	53	NET	20	positive	2 DTIC, TACE	lymph node, liver	no	1	60	77	no	SD	PR	19	0	2	0	1	1	0	2	0	2	0	0	2	95	99	23	yes
41	male	FNA	Pancreas	79	NET		positive		liver	no	1					PD														8	71		yes
42	female	FNA	CUP	47	NET	2	positive	3 SSA, TACE, SIRT, radiotherapy	lymph node, liver, lung, bones, Cere	no	1	51	51	no			1	0	0	0	0	0	1	0	0	0	0	0	0	51	51	1
43	female	FNA	Pancreas	63	NET	5	positive	2 SSA, DTIC, TACE	liver, bones, lymph node	no	0	70	79	no	PR	PR	36	1	0	0	2	2	2	0	0	0	0	0	0	163	163	72	yes
44	male	VIPoma	Pancreas	50	NET	1	positive	1 SSA	liver, lymph node	yes + liver metastases	1	58	89	no	PR	SD	25	0	0	0	1	1	0	0	0	0	0	0	0	192	192	91
45	female	FNA	Pancreas	63	NET	5	positive	1 radiotherapy	liver, bones, lymph node	yes	0	74	117	no		PD	5	1	1	0	1	1	0	0	0	0	0	0	0	158	158	65
46	male	FNA	Pancreas	54	NET	50	positive	2 radiotherapy, Cis+Doxetacel	liver, lymph node, bones, skin, thoracal	no	1	54	4	no	PD		2	0	0	0	4	4	3	1	0	1	2	4	2	6	6	2	yes
47	male	FNA	Pancreas	67	NET	19	negative		lymph node, liver	no	1	68	2	no	SD	SD	7	0	0	0	2	2	2	0	0	0	0	0	0	10	11	8	yes
48	female	FNA	Pancreas	55	NET	5	positive	2 SSA, radiotherapy	lymph node, liver, bones	no	0	55	4	no		PR	8	1	1	0	1	1	1	0	0	0	0	0	0	12	12	9	no
49	female	Gastrinoma	Pancreas	38	NET	1	positive		liver, bones	no	1	39	11	no	PR	PR	9	0	1	0	0	0	0	0	0	2	0	0	0	34	34	23	yes
50	female	FNA	Pancreas	44	NET	30	positive	1 SSA	lymph node, liver, bones	no	0	46	23	SSA	PD	PD	4	0	0	0	0	0	0	2	1	0	0	0	0	26	27	5	yes
51	male	Insulinoma	Pancreas	47																											331		yes
52	male	FNA	Pancreas	45	NET		positive	5 LTx, SSA, DTIC, PRRT, radiotherapy	lymph node, liver, bones	yes	0	52	81	SSA	PD	PD	9	0	0	0	0	0	1	0	0	0	0	0	0	101	109	28	yes
53	male	FNA	Bronchus	71	NET	10	positive	1 SSA	lymph node, liver, bones	no	0	72	19	SSA	PD	PD	4	0	0	0	1	1	0	0	0	0	0	0	1	45	45	30	yes
54	male	Insulinoma	Pancreas	53								54	10				3													13	13	3	yes
55	male	FNA	Pancreas	38	NET	5	positive	1 SSA	liver, bones	yes	0	39	6	no	PR	PR	25	0	0	0	0	0	2	0	0	0	0	0	0	60	60	54	no
56	female	FNA	Pancreas	54	NET	5	positive	2 SSA, IFN	liver	no	1	55	13	SSA	PR	PR	34	0	2	0	0	0	1	1	0	0	1	0	0	49	49	36	yes
57	female	FNA	Pancreas	67	NET	10	positive	1 SSA	lymph node, liver	no + liver metastases	0	68	12	no	PD	SD	21	0	2	0	0	3	3	2	0	0	0	0	0	81	81	44
58	male	Gastrinoma	Duodenum	38	NET	10	positive		lymph node, liver	yes + liver metastases	0	39	11	no	PD	PD	4	1	0	0	1	1	0	0	0	0	0	0		15	16	6	yes
59	female	FNA	Bronchus	64	NET	50	negative	1 radiotherapy	lymph node, liver, bones, adrenal gland, heart	no	1	66	24	no			1	0	2	0	1	1	1	0	0	0	0	0		24	24	1	yes
60	male	FNA	Pancreas	25								27	27																	58	60		yes
61	female	FNA	Pancreas	57	NET			1 DTIC	lymph node, liver	no	1	60	38			PD	4													43	46	8	yes
62	male	FA	Bronchus	50	NET		negative		lymph node, lung	no	1	62	140	no	SD	SD	17	0	2	0	1	1	1	0	0	0	0	0	0	156	156	17
63	female	FNA	Pancreas	49	NET	12	negative	2 Everolimus, TACE	lymph node, liver, bones	yes	1	54	67	no	SD	PD	5	0	0	0	1	1	1	1	0	0	0	0	0	76	76	9	no
64	female	FA	CUP	60	NET	15	negative	1 TACE	lymph node, liver	no	0	60	2	SSA	CR	PR	9	0	2	0	0	0	0	3	0	2	0	0	0	18	37	35	no
65	male	VIPoma	Pancreas	64	NET		positive	3 SSA, IFN, DTIC	liver, peritoneal	no	1	68	60	SSA	PR	PR	11	1	2	1	0	0	1	0	0	0	0	0	0	57	59	12	yes
66	female	FNA	Pancreas	41	NET	33	positive	2 PRRT, Carbo+Eto	liver	no	0	42	11	no		PR	8													19	19	8	no
67	female	FNA	Pancreas	49	NET		positive	2 SSA, radiotherapy	local recurrence	yes	0	57	91	SSA	PD	CR	156	1	1	0	1	1	1	0	0	0	0	0	0	248	248	164	no
68	female	Glukagonoma	Pancreas	30	NET	1	positive	2 SSA, PRRT	liver, lymph node	yes + liver metastases	0	33	35	SSA	PD	PR	25	2	2	0	0	0	0	3	0	2	3	0	1	71	80	43	yes
69	male	Gastrinoma	Pancreas	62	NET		positive	1 SSA	liver, lymph node, bones	no	1	62	5	no	PD	SD	8	0	0	0	0	0	1	0	0	0	0	0	0	28	31	26	yes
70	female	FNA	Pancreas	50	NET	10	negative		lymph node, liver, bones	yes	0	51	6	no	PD	SD	12	1	0	0	0	0	0	0	0	2	0	0	0	18	25	19	yes
71	male	FNA	Pancreas	31	NET	15	positive	1 Cis+Eto	lymph node, liverber	no	0	32	1	no	PD	SD	15	0	1	0	0	0	1	0	0	0	0	0	0	25	16	15	no
72	female	FNA	Pancreas		NEC	80	negative		lymph node, liver, bones	no	1
73	male	Gastrinoma +ACTHoma	Pancreas	33	NET	1	positive	1 DTIC	liver, lymph node, bones	yes + liver metastases	0	43	120	no	SD	PD	4	0	1	0	1	1	0	0	0	2	0	0	0	204	204	83	yes
74	female	FNA	Pancreas	51	NET	20	positive	4 SSA, IFN, DTIC, Cis+Eto	liver	yes + liver metastases	0	62	130	no	PD	PD	5	1	0	0	0	0	0	2	0	0	0	0	0	138	141	11	yes
75	male	FNA	Pancreas	73	NET	8	positive	2 TACE, DTIC	lymph node, liver, ocular	yes + liver metastases	0	77	46	no	PD	PD	5	0	0	0	1	1	1	0	0	0	0	0	1	73	73	27	yes
76	female	Insulinoma	Pancreas	55	NET	10	positive	1 SSA	liver	yes	0	60	50	no	CR	PR	24	0	1	0	1	1	0	1	0	2	0	0	1	167	167	124	no
77	male	Insulinoma	Pancreas	50								51	7																	47	47	40
															CR = complete response			side effects were graded from 1 to 4 based on the "Common Terminology Criteria for Adverse Events"
		FNA = Functional non-active			NET = neuroendocrine tumor			IFN = Interferon-a							PR = partial response
		FA = Functional active			NEC = neuroendocrine carcinoma			SSA = somatostatin analogues							SD = stable disease
								DTIC = dacarbacine							PD = progressive disease
								TACE = transarterial chemoembolization
								PRRT = peptide radioreceptor therapy
								SIRT = selecitve internal radio therapy
